# Supplementary material for: Quercus wutaishanica shrub affects temperate forest community composition and soil properties under different restoration stage
Source: PLoS One. 2023 Nov 17;18(11):e0294159. doi: 10.1371/journal.pone.0294159 (PMC10655981; doi:10.1371/journal.pone.0294159)
Supplement: S1 Data — (XLSX) [file pone.0294159.s001.xlsx]

## Sheet: Sheet1
10 y	Quadrat 1		Quadrat 2		Quadrat 3		Quadrat 4			30 y	Quadrat 5		Quadrat 6		Quadrat7		Quadrat 8			40y	Quadrat 9		Quadrat 10		Quadrat 11		Quadrat 12
	plant species	numbers	plant species	numbers	plant species	numbers	plant species	numbers			plant species	numbers	plant species	numbers	plant species	numbers	plant species	numbers			plant species	numbers	plant species	numbers	plant species	numbers	plant species	numbers
	Spiraea pubescens	108	Spiraea pubescens	39	Quercus wutaishanica	89	Quercus wutaishanica	60			Quercus wutaishanica	36	Rhamnus davurica	12	Spiraea pubescens	18	Crataegus pinnatifida	19			Quercus wutaishanica	65	Spiraea pubescens	13	Neillia sinensis	52	Quercus wutaishanica	36
	Quercus wutaishanica	118	Cotoneaster gracilis	85	Spiraea pubescens	100	Spiraea pubescens	45			Eleutherococcus brachypus	2	Corylus mandshurica	17	Syringa pubescens	34	Quercus wutaishanica	61			Cerasus setulosa	3	Quercus wutaishanica	48	Quercus wutaishanica	57	Eleutherococcus brachypus	54
	Syringa pubescens	52	Syringa pubescens	8	Syringa pubescens	33	Neillia sinensis	55			Syringa pubescens	12	Tilia tuan	13	Quercus wutaishanica	58	Spiraea pubescens	23			Lonicera ferdinandii	4	Neillia sinensis	99	Crataegus pinnatifida	1	Syringa reticulata	3
	Corylus mandshurica	8	Cerasus setulosa	2	Cerasus setulosa	25	Cotoneaster multiflorus	30			Berberis brachypoda	4	Syringa pubescens	26	Corylus mandshurica	30	Syringa pubescens	13			Syringa pubescens	3	Lespedeza bicolor	17	Lonicera ferdinandii	8	Cotoneaster multiflorus	16
	Viburnum glomeratum	9	Lonicera ferdinandii	1	Populus davidiana	2	Berberis brachypoda	14			Viburnum glomeratum	9	Lonicera ferdinandii	10	Crataegus pinnatifida	17	Flacourtia ramontchi	1			Eleutherococcus brachypus	19	Rosa davurica	2	Spiraea pubescens	18	Crataegus pinnatifida	1
	Cotoneaster gracilis	32	Elaeagnus umbellata	1	Cotoneaster multiflorus	22	Rhamnus parvifolia	3			Corylus mandshurica	25	Crataegus pinnatifida	9	Aralia chinensis	5	Cotoneaster multiflorus	11			Spiraea pubescens	2	Indigofera bungeana	9	Lespedeza bicolor	7	Rosa davurica	2
	Cotoneaster multiflorus	7	Crataegus pinnatifida	5	Berberis brachypoda	2	Populus davidiana	2			Lonicera ferdinandii	3	Cerasus setulosa	2	Neillia sinensis	13	Corylus mandshurica	37			Crataegus pinnatifida	4	Tilia paucicostata	3	Populus davidiana	3	Cerasus setulosa	15
	Crataegus kansuensis	10		7	Pyrus xerophila	1	Elaeagnus umbellata	3			Crataegus pinnatifida	18	Viburnum glomeratum	5	Flacourtia ramontchi	3	Rhamnus davurica	7			Cotoneaster multiflorus	3	Elaeagnus umbellata	1	Indigofera bungeana	2	Berberis brachypoda	2
	Berberis brachypoda	10	Smilax stans	1	Lonicera tragophylla	1	Crataegus pinnatifida	14			Spiraea pubescens	12	Quercus wutaishanica	41	Cotoneaster multiflorus	3	Cotoneaster multiflorus	10			Neillia sinensis	2	Rhamnus parvifolia	8	Syringa pubescens	5	Populus davidiana	1
	Rosa davurica	2	Quercus wutaishanica	67	Lonicera ferdinandii	3	Asparagus brachyphyllus	1			Neillia sinensis	1	Spiraea pubescens	22	Rhamnus davurica	3	Lonicera tragophylla	3			Berberis brachypoda	2	Viburnum glomeratum	1	Viburnum glomeratum	3	Tilia paucicostata	4
	Indigofera bungeana	8			Lonicera tangutica	1	Syringa pubescens	13			Rhamnus davurica	17	Cotoneaster multiflorus	6	Tilia tuan	11	Tilia tuan	4			Populus davidiana	2	Lonicera ferdinandii	2			Lonicera ferdinandii	1
	Cotoneaster multiflorus	13			Neillia sinensis	20	Rosa davurica	3			Tilia tuan	17	Elaeagnus umbellata	1	Cerasus setulosa	6	Populus davidiana	1			Lespedeza bicolor	7	Populus davidiana	1
	Rhamnus davurica	4			Corylus mandshurica	5	Indigofera bungeana	9			Cotoneaster multiflorus	2	Litsea pungens	1	Rosa davurica	4	Eleutherococcus brachypus	1					Cotoneaster multiflorus	1
	Viburnum mongolicum	2			Elaeagnus umbellata	2	Smilax stans	1			Cotoneaster multiflorus	16	Rosa davurica	3	Cotoneaster multiflorus	8	Elaeagnus umbellata	1					Berberis brachypoda	2
	Litsea pungens	2			Euonymus phellomanes	1	Viburnum betulifolium	2			Cerasus setulosa	2			Lonicera ferdinandii	2	Lonicera ferdinandii	1
	Daphne giraldii	1			Viburnum betulifolium	1	Cerasus setulosa	4			Rosa davurica	4			Elaeagnus umbellata	1	Viburnum glomeratum	6
	Populus davidiana	3			Lonicera chrysantha	1	Euonymus verrucosus	3			Lespedeza bicolor	4			Berberis brachypoda	3	Rosa davurica	4
	Smilax stans	2			Asparagus brachyphyllus	2	Corylus mandshurica	1			Cornus walteri	1			Viburnum glomeratum	1	Neillia sinensis	1
	Acer stachyophyllum	1			Rhamnus davurica	5					Betula albosinensis	2					Berberis brachypoda	1
	Cerasus setulosa	7			Viburnum mongolicum	2											Cerasus setulosa	1
	Tilia tuan	3			Crataegus pinnatifida	5
	Lonicera ferdinandii	3			Cotoneaster gracilis	3
					Rosa bella	2
					Euonymus sanguineus	2
					Flacourtia ramontchi	2
					Viburnum glomeratum	6
